# Supplementary material for: KBN2202 Suppresses Gonadal White Adipose Tissue Expansion in Female Mice Fed a High-Fat Diet
Source: Int J Mol Sci. 2026 Jan 8;27(2):627. doi: 10.3390/ijms27020627 (PMC12841312; doi:10.3390/ijms27020627)
Supplement: Supplementary file 1 [file ijms-27-00627-s001.zip]

Archive with 1 entries (1 files):
- ijms-4029111-supplementary.pdf
